# Supplementary material for: Parkinson’s disease–associated VPS35 mutant reduces mitochondrial membrane potential and impairs PINK1/Parkin-mediated mitophagy
Source: Transl Neurodegener. 2021 Jun 15;10:19. doi: 10.1186/s40035-021-00243-4 (PMC8204421; doi:10.1186/s40035-021-00243-4)
Supplement: Supplementary file 2 — Additional file 2: Table S1. Primers used for creating VPS35D620N clones using CRISPR-Cas9. Abbreviation: sgRNA: single guide RNA. * indicates phosphorothioate bonds between nucleotides. [file 40035_2021_243_MOESM2_ESM.xlsx]

## Sheet: Sheet1
Supplementary Table 1. Primers used for creating VPS35 D620N clones using CRISPR-Cas9
Primer	Sequence (5' - 3')
sgRNA VPS35 top-strand	GATGGCAGCTAGCTGTGCTT
sgRNA VPS35 bottom-strand	AAGCACAGCTAGCTGCCATC
VPS35 Surveyor primer Forward	GTGTAACTACCACCTTCCCACC
VPS35 Surveyor primer Reverse	AGACCAGAAGAGATGTGCACAG
VPS35 Sequence primer Forward	TCTCAGTTGTGTCCTGTGGC
VPS35 Sequence primer Reverse	AAGTTTGGATGCAGCAAGGG
Off-target gene POU6F1 primer Forward	AGGTTTGCAGGCTGAGTTC
Off-target gene POU6F1 primer Reverse	AGACGACACTAAGCTCTGGTG
Off-target gene ZNF318 primer Forward	AACCCAGTGTTGCCTGTAGC
Off-target gene ZNF318 primer Reverse	TGCTATTTTCCCCATTGGCC
Off-target gene KY gene primer Forward	TTCCTGCCAACCGGAATGT
Off-target gene KY primer Reverse	ATGCAGACTCAGTGGTGTCC
Single-stranded oligonucleotides VPS35 D620N	A*G*G*ATGGTTGGTCCTTGAAAGTCCTTTCTGCTTTATGTTCACTAGGCATTTTCTCTGTATGAAGATGAAATCTCGAATTCGAAAGCACAGCTAGCTGCCATCACCTTGATCATTGGCACTTTTGAAAGGATGAAGTGCTTCAGTGAAG*A*G*A
